# Supplementary material for: Identifying the Critical Threshold for Long-Term Pediatric Neurological Hospitalizations of the Offspring in Preterm Delivery
Source: J Clin Med. 2021 Jun 29;10(13):2919. doi: 10.3390/jcm10132919 (PMC8269302; doi:10.3390/jcm10132919)
Supplement: Supplementary file 1 [file jcm-10-02919-s001.zip]

Archive with 1 entries (1 files):
- jcm-1251711-supplementary.pdf
